# Supplementary material for: A Systematic Review and Meta-Analysis of 35,409 Patients Undergoing PCI versus CABG for Unprotected Left Main Coronary Artery Diseases
Source: Rev Cardiovasc Med. 2024 Aug 9;25(8):282. doi: 10.31083/j.rcm2508282 (PMC11367015; doi:10.31083/j.rcm2508282)
Supplement: Supplementary file 1 [file 2153-8174-25-8-282-s1.zip]

Archive with 3 entries (2 files):
- 2153-8174-25-8-282-s1/
- 2153-8174-25-8-282-s1/PRISMA_2020_checklist.pdf
- 2153-8174-25-8-282-s1/Supplementary Materials.docx
